# Supplementary material for: Chronic post-traumatic intramedullary lesions in dogs, a translational model
Source: PLoS One. 2017 Nov 22;12(11):e0187746. doi: 10.1371/journal.pone.0187746 (PMC5699804; doi:10.1371/journal.pone.0187746)
Supplement: S1 Table — Number–patient number in veterinary hospital database. Patient ID–number, corresponding to patient ID number in the manuscript. Acute cases (+/-)—+ patients presented at the hospital in acute phase of SCI (<3 weeks following SCI);—patients presented at the hospital in chronic phase of SCI (>3 weeks). Surgery at referring veterinarian (+/-)—+performed;—not performed. MRI time points– 0 = before decompressive surgery; 1 = 1–3 weeks after decompression; 2 = 3 weeks-2 months; 3 = 2–5 months, 4 = 5–8 months, 5 = 8–11 months, 6 = 11–14 months, 7 = 14–17 months, 8 = 17–20, 9 = >20 months after adequate decompression. SCA >3 weeks following decompression—0 = no atrophy; mild atrophy 1 = 0,75–0,95; average atrophy 2 = 0,35–0,75; severe atrophy 3 = 0–0,35 spinal cord diameter in SCI epicentre in comparison to normal spinal cord diameter. Maximal CSA of intramedullary lesion—0 = no lesion, 1 = 1–35%, 2 = 35–75%, 3 = 75–100% of the spinal cord area. T1W MRI examination—+ available,—not available. FLAIR MRI examination—+ available,—not available. Fluid-filled cavitations/syringomyelia—+ present;—not present. Maximal CSA of intramedullary lesion– 0 = no lesion, 1 = 1–35%, 2 = 35–75%, 3 = 75–100% of spinal cord area. Intramedullary hyperintensity in initial T2W MR images (+/-)—+ present;—not present; n.a. = not available. (XLS) [file pone.0187746.s001.xls]

## Sheet: Sheet1
Number	Patient ID	Patient name	Acute cases (+/-)	Surgery at referring veterinarian (+/-)	MRI time points	Chronic intramedullary lesion location (vertebral level)	Intramedullary lesion length (ratio to L2 vertebra length)	SCA >3 weeks following decompression	Maximal CSA of intramedullary lesion	T1W MRI examination (+/-)	FLAIR MRI examination (+/-)	Fluid-filled cavitations/ syringomyelia (+/-)	Intramedullary cavitation length (ratio to L2 vertebra length)	Maximal CSA of intramedullary lesion	Intramedullary hyperintensity in initial T2W MR images (+/-)
290702	1	Ole	-	-	3	T11-L2	5.04			+		+	4.6	1	n.a.
					3	T11-L2	5.04	1	3			+	4.6	1
					4	T11-L2	5.04	1	3	+		+	4.6	1
					5	T11-L2	5.04	1	3	+	+	+	4.6	1
303501	2	Perlita	+	-	0							-			+
					1			2				-
					2	T11-T12	1.41	2	1	+	+	+	1	1
					3	T11-L1	3.51	2	2	+	+	+	2.79	2
					4	T11-L3	4.9	2	2	+	+	+	3.4	2
302673	3	Karl	-	+	5	T11-L4	7.23	1	3	+	+	+	6.96	1	n.a.
					6	T11-L4	7.23	1	3	+	+	+	6.96	1
					6	T11-L4	7.23	2	3	+	+	+	6.96	3
					7	T11-L4	7.23	2	3	+	+	+	6.96	3
288349	4	Snoopy	-	-	3	T10-L2	6.61					+	4.68	1	n.a.
					3	T10-L2, L3-L4	6.99	0	2			+	6.98	1
					4	T10-L4	8.52	0	2			+	7.33	1
					5	T10-L4	8.52	0	2	+		+	7.33	1
286437	5	Chanel	-	+	4	T11-L2	5.6	1	3		+	+	5.6	1	n.a.
					4	T11-L2	5.6	1	3			+	5.6	1
					5	T11-L2	5.6	1	3	+		+	5.6	1
					6	T11-L2	5.6	1	3	+	+	+	5.6	1
293629	6	Bently	-	+	6	T12-L3, T5-T8, T3-T4	8.61	1	3			+	7.22	2	n.a.
					6	T11-L3, T5-T10, T3-T4	10.72	1	3			+	9.76	2
					7	T11-L3, T5-T10, T3-T4	10.72	1	3	+		+	9.76	2
					8	T11-L3, T5-T10, T3-T4	10.72	1	3	+	+	+	9.76	2
295863	7	Penny	-	+	5	T12-L4	7.6	0	3	+		+	6.02	2	n.a.
					5	T12-L4	7.6	0	3			+	6.02	2
295777	17	Charlie	+		0										+
					3	T13-L1	0.83	1	2	+	+	+	0.83	2
296933	8	Lilly	+		0										+
					1			1
					2	T11-T12	1.69	1	1			-
					3	T10-T13	3.31	1	2	+	+	+	1.39	2
					4	T10-T13	3.31	1	2	+	+	+	1.39	2
293592	18	Chiko	+		0										+
					2	T13-L1	0.59	1	1	+		+	0.19	1
					3	T12-L1	2.09	2	1	+		+	0.19	1
					5	T12-L1	2.09	2	1	+	+	+	0.41	1
294431	19	Max	+		0										+
					1			1	1			-
					3	T13-L1	1.89	1	1	+		-
					4	T13-L1	2.08	1	1	+	+	-
297481	9	Elli	+		0										+
					1			1
					2	T11-L2	4.98	1	1	+		+	1.15	1
					3	T11-L2	4.98	1	1	+	+	+	3.61	1
					4	T11-L2	4.98	1	1	+		+	3.61	1
299814	20	Daysi	+		0										+
					3	T12-L1; L2	3.35	0	1	+	+	+	0.28	1
299806	21	Lilly2	-	+	2							-			n.a.
					4	T9-T12	2.86	2	2	+	+	+	0.68	2
300643	22	Joyce	+		0					+					+
					1			0
					3	T13; L2	1.05	0	1	+	+	+	1.05	1
300613	23	Speedy	+		0					+					+
					1			2
					3	L1	0.06	1	1	+	+	+	0.06	1
298390	10	Tequila	-	+	6	T13-L3	3.7	2	3	+		+	3.21	2	n.a.
					6	T12-L3	4.65	2	3	+	+	+	3.74	2
					7	T12-L3	4.65	2	3			+	3.74	2
					8	T12-L3	4.65	2	3	+	+	+	3.74	2
301041	11	Anton	-	+	3	T9-L4	10.78	0	3		+	+	8.57	2	n.a.
					4	T9-L4	10.78	0	3	+	+	+	8.57	2
					5	T9-L4	10.78	1	3	+	+	+	8.57	2
					6	T9-L4	10.78	1	3			+	8.57	2
301240	12	Bruno	-	-	4	L2	0.87		1	+	+	+	0.47	1	n.a.
					5	L2-L3	2.02	2	1		+	+	1.64	1
					6	L2-L3	2.02	2	1	+	+	+	1.64	1
					7	L2-L3	2.02	2	1	+	+	+	1.64
301900	13	Stellina	-	+	2	T10-L4	8.62	1	3	+	+	+	4.05	2	n.a.
					3	T10-L4	8.62	1	3	+	+	+	4.05	2
					3	T10-L4	8.62	1	3	+	+	+	4.05	2
					5	T10-L4	8.62	1	3	+	+	+	4.05	2
301404	24	Amadeus	+		0					+		-			-
					1	L1-L2	1.88	2	1			+	1.42	1
					2	L1-L2	2.16	2	1	+	+	+	1.8	1
					3	T13-L2	3.17	2	1	+	+	+	2	1
38125	14	Heinrich	+		0					+					+
					1			2		+
					2	L1-L4	4.92	2	3	+	+	+	4.38	3
					3	L1-L4	4.92	2	3	+	+	+	4.38	3
					4	L1-L4	4.92	2	3	+	+	+	4.38	3
302310	25	Sunny	+		0										-
					1			1
					3	T11-L2	4.66	1	1	+		+	1.26	1
297517	26	Paula	+		0										-
					3			0		+		-
298282	27	Spike	+		0										+
					3	T12	0.21	0	1	+		+	0.21	1
298345	28	Tyson	+		0										+
					2	L1-L2	1.63	0	1	+	+	+	0.73	1
					3	L1-L3	3.3	0	1	+	+	+	1.36	1
278909	29	Monty	+		0										-
					3			1		+		-
68725	30	Ria	+		0										-
					9			0				-
303297	31	Espe	-	-	2	T13-L1	0.99		1	+	+	-			n.a.
					3	T13-L1	0.76	1	2	+	+	+	0.38	2
304147	15	Flicka	+		0					+					+
					1			1
					2	T12-L3	5.7	2	3	+	+	+	3.78	2
					3	T12-L3	5.7	2	3	+	+	+	3.78	2
					4	T12-L3	5.7	2	3			+	3.78	2
304662	37	Trixie	+		0										+
					3	T13-L3	4	1	1	+		-
304000	36	Günther	+		0										+
					3	T11-T12	1.51	1	2	+	+	+	0.46	1
303802	35	Seppi	+		0										-
					3	L1-L2	1.66	1	1	+	+	+	0.25	1
301492	34	Amo	+		0										-
					3	T12-T13	2.04	1	1	+	+	+	0.39	1
306355	33	Ella	+		0										-
					3	L2; L3-L4	1.53	1	1	+	+	+	0.33	1
301138	32	Nico	+		0										+
					3	T13-L2	1.85	1	3	+	+	+	1.24	3
307807	16	Tikno	+		0										+
					2	L3	0.53	2	2	+	+	+	0.37	1
					3	L3	0.53	2	2	+	+	+	0.37	1
